# Supplementary material for: The Local Anaesthetic Procaine Prodrugs ProcCluster® and Procaine Hydrochloride Impair SARS-CoV-2 Replication and Egress In Vitro
Source: Int J Mol Sci. 2023 Sep 26;24(19):14584. doi: 10.3390/ijms241914584 (PMC10572566; doi:10.3390/ijms241914584)
Supplement: Supplementary file 1 [file ijms-24-14584-s001.zip]

Archive with 1 entries (1 files):
- ijms-2550404-supplementary.pdf
